# Supplementary material for: Phytochemical Analysis and Therapeutic Potential of Tuberaria lignosa (Sweet) Samp. Aqueous Extract in Skin Injuries
Source: Plants (Basel). 2025 Jul 25;14(15):2299. doi: 10.3390/plants14152299 (PMC12348581; doi:10.3390/plants14152299)
Supplement: Supplementary file 1 [file plants-14-02299-s001.zip]

Archive with 4 entries (4 files):
- Supplementary Document S1.pdf
- Supplementary Document S2.pdf
- Supplementary Table S1.pdf
- Supplementary Table S2.pdf
